# Supplementary material for: Toxicity and Influence of Sublethal Exposure to Sulfoxaflor on the Aphidophagous Predator Hippodamia variegata (Coleoptera: Coccinellidae)
Source: Toxics. 2023 Jun 14;11(6):533. doi: 10.3390/toxics11060533 (PMC10305232; doi:10.3390/toxics11060533)
Supplement: Supplementary file 1 [file toxics-11-00533-s001.zip]

Archive with 1 entries (1 files):
- toxics-2377749-supplementary.pdf
